# Supplementary material for: Comprehensive characterization of protective face coverings made from household fabrics
Source: PLoS One. 2021 Jan 13;16(1):e0244626. doi: 10.1371/journal.pone.0244626 (PMC7806137; doi:10.1371/journal.pone.0244626)
Supplement: S1 Data — (XLSX) [file pone.0244626.s002.xlsx]

## Sheet: Table 1 - Material Measurements
Material	Alias	Composition	T1 (mm)	T2 (mm)	T3 (mm)	Avg. Thickness (mm)	Thickness SD	Avg±SD (mm)	M1 (g)	M2 (g)	M3 (g)	Measured Sum (g)	Calc. Sum (g)	% Diff	AD Calc (g/25cm2)	AD (g/m2)	SD of AD (g/m2)	Avg±SD (g/m2)
One Thousand TPI Bedsheets - 1	1000 TCBS1	100% Cotton	0.284	0.268	0.28	0.277333	0.00832666	0.277 ± 0.008	0.3841	0.3696	0.3759	1.1306	1.1296	0.999116	0.0941333	150.613	2.90829	150.6 ± 2.9
One Thousand TPI Bedsheets - 2	1000 TCBS2	100% Cotton	0.395	0.376	0.396	0.389	0.0112694	0.389 ± 0.011	0.4726	0.4784	0.4839	1.4338	1.4349	1.00077	0.119575	191.32	2.26027	191.3 ± 2.3
One Thousand TPI Pillowcase	1000 TCPC	100% Cotton	0.313	0.322	0.315	0.316667	0.00472582	0.317 ± 0.005	0.4551	0.4591	0.4552	1.3706	1.3694	0.999124	0.114117	182.587	0.912433	182.6 ± 0.9
Two Hundred TPI Pillowcase	200 TCPC	60% Cotton, 40% Polyester	0.305	0.317	0.3	0.307333	0.00873689	0.307 ± 0.009	0.2938	0.2912	0.2928	0.877	0.8778	1.00091	0.07315	117.04	0.524595	117 ± 0.5
Six Hundred TPI Bed Sheet	600 TCBS	100% Cotton	0.29	0.275	0.278	0.281	0.00793725	0.281 ± 0.008	0.3214	0.3232	0.3223	0.9662	0.9669	1.00072	0.080575	128.92	0.36	128.9 ± 0.4
Blue Jeans		100% Cotton	0.893	0.903	0.882	0.892667	0.010504	0.893 ± 0.011	1.0097	1.0097	0.9871	3.0052	3.0065	1.00043	0.250542	400.867	5.21925	400.9 ± 5.2
Canvas Dropcloth		Cotton Blend	0.795	0.769	0.77	0.778	0.0147309	0.778 ± 0.015	0.8277	0.8606	0.8537	2.5403	2.542	1.00067	0.211833	338.933	6.93978	338.9 ± 6.9
Cooling Scarf		100% Polyester	0.645	0.625	0.636	0.635333	0.0100167	0.635 ± 0.01	0.3459	0.3524	0.3601	1.0583	1.0584	1.00009	0.0882	141.12	2.84338	141.1 ± 2.8
Face Tissue Paper		100% Cellulose	0.167	0.17	0.175	0.170667	0.00404145	0.171 ± 0.004	0.0774	0.0756	0.0773	0.2306	0.2303	0.998699	0.0191917	30.7067	0.40464	30.7 ± 0.4
Flannel Bedsheet		100% Cotton	0.702	0.707	0.708	0.705667	0.00321455	0.706 ± 0.003	0.4446	0.4419	0.4401	1.3271	1.3266	0.999623	0.11055	176.88	0.90598	176.9 ± 0.9
Mask Bandana		100% Microfiber Polyester	0.316	0.304	0.314	0.311333	0.0064291	0.311 ± 0.006	0.3477	0.3631	0.3547	1.0669	1.0655	0.998688	0.0887917	142.067	3.08424	142.1 ± 3.1
Microfiber Pillowcase - 1	Microfiber PC1	100% Polyester	0.164	0.169	0.167	0.166667	0.00251661	0.167 ± 0.003	0.2024	0.2035	0.206	0.6118	0.6119	1.00016	0.0509917	81.5867	0.737925	81.6 ± 0.7
Microfiber Pillowcase - 2	Microfiber PC2	100% Polyester	0.282	0.293	0.28	0.285	0.007	0.285 ± 0.007	0.2524	0.2448	0.2442	0.7401	0.7414	1.00176	0.0617833	98.8533	1.82837	98.9 ± 1.8
Neck Tube		92% Polyester, 8% Spandex	0.537	0.533	0.539	0.536333	0.00305505	0.536 ± 0.003	0.3351	0.3247	0.3319	0.9898	0.9917	1.00192	0.0826417	132.227	2.13066	132.2 ± 2.1
Paper Towel		100% Cellulose	0.643	0.673	0.635	0.650333	0.0200333	0.65 ± 0.02	0.1435	0.1457	0.1451	0.4344	0.4343	0.99977	0.0361917	57.9067	0.454899	57.9 ± 0.5
Pediatric Facemask		N/A	0.255	0.261	0.261	0.259	0.0034641	0.259 ± 0.003	0.1368	0.1402	0.1347	0.4105	0.4117	1.00292	0.0343083	54.8933	1.1102	54.9 ± 1.1
Recyclable Handbag		100% Polypropylene	0.519	0.503	0.509	0.510333	0.0080829	0.51 ± 0.008	0.2073	0.2076	0.2071	0.6219	0.622	1.00016	0.0518333	82.9333	0.100664	82.9 ± 0.1
Polypropylene Sheet		100% Polypropylene	0.369	0.354	0.365	0.362667	0.00776745	0.363 ± 0.008	0.124	0.1302	0.1314	0.386	0.3856	0.998964	0.0321333	51.4133	1.58863	51.4 ± 1.6
Scarf		Knitted - 63% Acrylic, 30% Nylon, 7% Wool	5.206	5.1	5.115	5.14033	0.0573614	5.14 ± 0.057	1.1038	1.1163	1.1473	3.3658	3.3674	1.00048	0.280617	448.987	8.95842	449 ± 9
Silk Pillowcase	Silk PC	100% Mulberry Silk	0.18	0.181	0.178	0.179667	0.00152753	0.18 ± 0.002	0.2024	0.1954	0.2031	0.6017	0.6009	0.99867	0.050075	80.12	1.70317	80.1 ± 1.7
T-Shirt		100% Cotton	0.532	0.519	0.519	0.523333	0.00750555	0.523 ± 0.008	0.3563	0.3594	0.3654	1.0828	1.0811	0.99843	0.0900917	144.147	1.85055	144.1 ± 1.9
Wash Cloth		87% Cotton, 13% Polyester	2.108	2.171	2.329	2.20267	0.113852	2.203 ± 0.114	0.768	0.8024	0.8294	2.3994	2.3998	1.00017	0.199983	319.973	12.3097	320 ± 12.3

## Sheet: Filtration Eff. - Dried NaCl
Data is Reported in the order the experiments were performed
Sample #	Material	Avg. Filtration Eff.	Valid	Notes
1	1000 TCPC	0.998642	TRUE	Clogged Data in Fig K In S1 Text
1	Scarf	0.0167164	TRUE
2	Scarf	0.0215589	TRUE
1	Microfiber PC1	0.999642	TRUE	Clogged Data in Fig K In S1 Text
1	Flannel Bedsheet	0.0276653	TRUE
1	Neck Tube	0.0950704	TRUE
1	1000 TCBS1	0.999936	TRUE	Clogged Data in Fig K In S1 Text
1	Wash Cloth	0.0956346	TRUE
2	1000 TCPC	0.999939	TRUE	Clogged Data in Fig K In S1 Text
3	Scarf	0.0646938	TRUE
1	Cooling Scarf	0.0401282	TRUE
2	Neck Tube	0.0257585	TRUE
1	T-Shirt	0.0668093	TRUE
3	1000 TCPC	0.928657	TRUE	Clogged Data in Fig K In S1 Text
2	Flannel Bedsheet	0.0731264	TRUE
1	Blue Jeans	0.999706	TRUE	Clogged Data in Fig K In S1 Text
4	1000 TCPC	0.999866	TRUE	Clogged Data in Fig K In S1 Text
5	1000 TCPC	0.999878	TRUE	Clogged Data in Fig K In S1 Text
2	Microfiber PC1	0.937512	TRUE	Clogged Data in Fig K In S1 Text
3	Flannel Bedsheet	0.118943	TRUE
2	Cooling Scarf	0.0328859	TRUE
2	Wash Cloth	0.0786468	TRUE
1	Mask Bandana	0.0104028	TRUE
1	200 TCPC	0.141818	TRUE
2	T-Shirt	0.0117706	TRUE
1	Paper Towel	0.0334474	TRUE
2	Mask Bandana	0.0161893	TRUE
2	200 TCPC	0.0707681	TRUE
3	Wash Cloth	0.0624397	TRUE
4	Scarf	0.0484502	TRUE
1	Canvas Dropcloth	0.231099	TRUE
2	Blue Jeans	0.998391	TRUE	Clogged Data in Fig K In S1 Text
3	200 TCPC	0.0857343	TRUE
3	Neck Tube	0.0922025	TRUE
3	T-Shirt	0.0316986	TRUE
3	Microfiber PC1	0.998626	TRUE	Clogged Data in Fig K In S1 Text
3	Mask Bandana	0.0190422	TRUE
3	Cooling Scarf	0.0152621	TRUE
1	Microfiber PC2	0.0383841	TRUE
2	Microfiber PC2	0.0517984	TRUE
3	Microfiber PC2	0.123318	TRUE
1	1000 TCBS2	0.999829	TRUE	Clogged Data in Fig K In S1 Text
1	600 TCBS	0.0935729	TRUE
1	Silk PC	0.278701	TRUE
2	Silk PC	0.0613846	TRUE
2	1000 TCBS2	0.999689	TRUE	Clogged Data in Fig K In S1 Text
2	1000 TCBS1	0.777018	TRUE	Clogged Data in Fig K In S1 Text
2	Canvas Dropcloth	0.1584	TRUE
2	600 TCBS	0.105086	TRUE
3	Silk PC	0.046818	TRUE
3	Canvas Dropcloth	0.177274	TRUE
3	600 TCBS	0.0754736	TRUE
3	1000 TCBS2	0.986221	TRUE	Clogged Data in Fig K In S1 Text
3	1000 TCBS1	0.926961	TRUE	Clogged Data in Fig K In S1 Text
4	1000 TCBS1	0.933644	TRUE	Clogged Data in Fig K In S1 Text
1	Face Tissue	0.0456668	TRUE
4	600 TCBS	0.074038	TRUE
1	Blue Jeans	0.379658	TRUE
2	Blue Jeans	0.430728	TRUE
1	1000 TCBS1	0.481353	TRUE
2	1000 TCBS1	0.497692	TRUE
1	1000 TCBS2	0.533435	TRUE
1	1000 TCPC	0.38768	TRUE
2	1000 TCPC	0.450815	TRUE
3	1000 TCPC	0.410191	TRUE
1	Microfiber PC1	0.302626	TRUE
2	Microfiber PC1	0.245433	TRUE
3	Microfiber PC1	0.376617	TRUE
1	Recyclable Handbag	0.128229	TRUE
2	Recyclable Handbag	0.143697	TRUE
3	Recyclable Handbag	0.150495	TRUE
1	1000 TCPC (IPA)	0.387836	TRUE	IPA Data in Fig I In S1 Text
2	1000 TCPC (IPA)	0.310427	TRUE	IPA Data in Fig I In S1 Text
1	N95	0.993996	TRUE
2	N95	0.984859	TRUE
3	N95	0.986268	TRUE
1	Polypropylene Sheet	0.0801073	TRUE
2	Polypropylene Sheet	0.048794	TRUE
3	Polypropylene Sheet	0.0685811	TRUE

## Sheet: Table 1 - Pressure Drop
Data is Reported in the order the experiments were performed
Sample #	Mask/Mask Materials	(ΔP mmH2O)
1	1000 TCBS2	32.0072
1	1000 TCPC	23.7616
1	Microfiber PC1	20.1921
1	1000 TCBS1	29.9912
1	Blue Jeans	18.4398
2	Microfiber PC1	18.4528
2	1000 TCPC	24.9346
3	1000 TCPC	21.9583
2	Blue Jeans	21.7063
3	Microfiber PC1	21.4187
2	1000 TCBS1	25.4368
1	Cooling Scarf	0.166505
2	Cooling Scarf	0.173452
3	Cooling Scarf	0.159888
1	Scarf	0.478048
2	Scarf	0.609879
3	Scarf	0.478939
1	600 TCBS	2.13665
2	600 TCBS	1.84548
1	Canvas Dropcloth	6.4412
2	Canvas Dropcloth	5.86536
1	Paper Towel	1.17496
2	Paper Towel	1.27355
1	Silk PC	1.12641
2	Silk PC	1.05148
3	Silk PC	1.176
1	T-Shirt	0.800397
2	T-Shirt	0.654774
1	Face Tissue Paper	1.99182
2	Face Tissue Paper	2.02758
1	Wash Cloth	0.526421
2	Wash Cloth	0.548096
3	Wash Cloth	0.546636
1	200 TCPC	0.971495
2	200 TCPC	0.917129
3	200 TCPC	0.990874
1	Flannel Bedsheet	1.10912
2	Flannel Bedsheet	1.05066
3	Flannel Bedsheet	1.08307
1	Mask Bandana	0.198482
2	Mask Bandana	0.274148
3	Mask Bandana	0.176424
1	Neck Tube	1.209
2	Neck Tube	1.51911
3	Neck Tube	1.51899
3	600 TCBS	1.74747
1	Microfiber PC2	2.09717
2	Microfiber PC2	2.10783
1	Polypropylene Sheet	0.532067
1	N95	6.69377
3	Canvas Dropcloth	5.2781
3	Microfiber PC2	2.04584
2	N95	6.07387
4	200 TCPC	1.34972
3	T-Shirt	0.438488
3	N95	4.79038
4	N95	5.63241
1	Recyclable Handbag	0.880772
2	Recyclable Handbag	0.904756
3	Recyclable Handbag	0.926918
2	Polypropylene Sheet	0.530452
3	Polypropylene Sheet	0.488241
4	Polypropylene Sheet	0.466842

## Sheet: Table 2 - Pressure Drop
Data is Reported in the order the experiments were performed
Sample #	Mask/Mask Materials	(ΔP mmH2O)	Notes
1	1000 TCPC (3x)	53.8507	Reading was clipped, reported as greater than stated limit of sensor
2	1000 TCPC (3x)	53.8341	Reading was clipped, reported as greater than stated limit of sensor
3	1000 TCPC (3x)	53.8556	Reading was clipped, reported as greater than stated limit of sensor
1	T-Shirt (3x)	1.79201
2	T-Shirt (3x)	1.79021
3	T-Shirt (3x)	1.80115
1	T-Shirt (4x)	2.38297
2	T-Shirt (4x)	2.71024
3	T-Shirt (4x)	2.94065
1	Cooling Scarf (3x)	0.449506
2	Cooling Scarf (3x)	0.393591
3	Cooling Scarf (3x)	0.424343
1	Mask Bandana (4x)	1.15892
2	Mask Bandana (4x)	1.18691
3	Mask Bandana (4x)	1.31078
1	Cooling Scarf (4x)	0.836451
2	Cooling Scarf (4x)	0.709788
3	Cooling Scarf (4x)	0.682118
1	Mask Bandana (3x)	0.797054
2	Mask Bandana (3x)	0.69023
3	Mask Bandana (3x)	0.680138
1	200 TCPC (3x)	2.62136
2	200 TCPC (3x)	3.0561
3	200 TCPC (3x)	2.8464
1	200 TCPC (4x)	3.94968
2	200 TCPC (4x)	4.01461
3	200 TCPC (4x)	4.35161
1	Pediatric Facemask	2.34973
2	Pediatric Facemask	1.99102
3	Pediatric Facemask	1.97996
1	Microfiber PC1 (3x)	53.7837	Reading was clipped, reported as greater than stated limit of sensor
2	Microfiber PC1 (3x)	53.7887	Reading was clipped, reported as greater than stated limit of sensor
1	1000 TCPC – Mask Bandana (2x)	26.4984
2	1000 TCPC – Mask Bandana (2x)	27.0674
3	1000 TCPC – Mask Bandana (2x)	27.4027
1	1000 TCPC – Mask Bandana (3x)	27.3685
2	1000 TCPC – Mask Bandana (3x)	26.8619
3	1000 TCPC – Mask Bandana (3x)	28.035
1	Microfiber PC1 – Mask Bandana (2x)	20.1692
2	Microfiber PC1 – Mask Bandana (2x)	22.4281
3	Microfiber PC1 – Mask Bandana (2x)	23.2737
1	Microfiber PC1 – Mask Bandana	19.5683
2	Microfiber PC1 – Mask Bandana	19.3263
3	Microfiber PC1 – Mask Bandana	19.9415
1	1000 TCBS1 – Mask Bandana (2x)	28.6819
2	1000 TCBS1 – Mask Bandana (2x)	27.5273
3	1000 TCBS1 – Mask Bandana (2x)	29.9941
1	1000 TCBS1 – Mask Bandana (3x)	29.9803
2	1000 TCBS1 – Mask Bandana (3x)	30.287
3	1000 TCBS1 – Mask Bandana (3x)	28.4528
1	1000 TCPC – Paper Towel – Mask Bandana	30.5611
2	1000 TCPC – Paper Towel – Mask Bandana	30.2389
3	1000 TCPC – Paper Towel – Mask Bandana	30.9655
1	1000 TCPC – Toilet Paper – Mask Bandana	27.5705
2	1000 TCPC – Toilet Paper – Mask Bandana	30.4968
3	1000 TCPC – Toilet Paper – Mask Bandana	30.3167
1	1000 TCPC – Face Tissue Paper – Mask Bandana	29.5311
2	1000 TCPC – Face Tissue Paper – Mask Bandana	29.902
3	1000 TCPC – Face Tissue Paper – Mask Bandana	29.0236
1	Microfiber PC1 – Mask Bandana (3x)	23.7605
2	Microfiber PC1 – Mask Bandana (3x)	25.1109
3	Microfiber PC1 – Mask Bandana (3x)	25.0371
1	N95	6.69377
2	N95	6.07387
3	N95	4.79038
4	N95	5.63241

## Sheet: Figure 2C
Material	Sample	FE (%) @ 15s	FE (%) @ 30s	FE (%) @ 45s	FE (%) @ 60s	FE (%) @ 75s	FE (%) @ 90s	FE (%) @ 105s
Flannel Bedsheet	1	94.3073	93.3173	41.6976	33.7846	72.6869	66.9433	75.8681
Flannel Bedsheet	2	98.1155	95.116	96.6964	93.6876	89.8218	91.7063	91.9874
Flannel Bedsheet	3	86.2931	83.9179	84.9183	86.8308	84.1901	78.6434	79.9977
1000TCPC	1	97.6048	96.6308	97.2193	97.2226	98.1567	97.9355	98.3546
1000TCPC	2	63.582	64.5027	75.2644	75.3985	79.8682	84.7261	90.5718
1000TCPC	3	99.0692	99.3519	99.1455	99.4556	99.6362	99.5226	99.6679
1000TCPC	4	92.2593	93.8511	96.0778	96.719	97.3449	97.8463	97.5806
Mask Bandana	1	99.9662	99.9784	99.976	99.9746	99.9742	99.9756	99.9713
Mask Bandana	2	99.9885	99.9885	99.986	99.9847	99.9873	99.98	99.9856
Mask Bandana	3	99.9518	99.9357	99.9127	99.9293	99.9381	99.9019	99.8788
Mask Bandana	4	99.9483	99.9571	99.956	99.9593	99.9472	99.9604	99.9477

## Sheet: Figure 2D
Unlike Figure 2B and 2C, if any filtration efficiency at a specific size was negative, the entire sample was not removed. Instead, only the negative filtration efficiency bins from the sample point was excluded from analysis.
Sample #	Material	Orifice Diameter (mm)	Overall Avg. Filtration Eff. (%)	Dry Avg. Filtration Eff. (%)	Wet Avg. Filtration Eff. (%)
1	Flannel Bedsheet	4.7	0.86826	0.83821	0.838026
2	Flannel Bedsheet	4.7	0.848617	0.814398	0.88919
1	Mask Bandana	4.7	0.987632	0.985852	0.98883
2	Mask Bandana	4.7	0.990089	0.987624	0.991201
3	Mask Bandana	4.7	0.982025	0.978082	0.98524
4	Mask Bandana	4.7	0.974972	0.983048	0.964446
1	T-Shirt	4.7	0.989855	0.992378	0.98773
2	T-Shirt	4.7	0.98849	0.975776	0.990735
3	T-Shirt	4.7	0.971811	0.972268	0.972084
4	T-Shirt	4.7	0.984382	0.98672	0.982899
3	Flannel Bedsheet	4.7	0.880324	0.845663	0.91169
4	Flannel Bedsheet	4.7	0.796611	0.782456	0.819926
5	Flannel Bedsheet	4.7	0.865549	0.914923	0.830961
6	Flannel Bedsheet	4.7	0.839772	0.873646	0.892335
5	Mask Bandana	4.7	0.994745	0.994618	0.995083
6	Mask Bandana	4.7	0.998407	0.998295	0.998499
7	Mask Bandana	4.7	0.995617	0.995228	0.995759
8	Mask Bandana	4.7	0.991172	0.990343	0.992056
1	Cooling Scarf	4.7	0.978174	0.978801	0.977893
2	Cooling Scarf	4.7	0.976163	0.978778	0.97425
3	Cooling Scarf	4.7	0.97148	0.976407	0.96734
4	Cooling Scarf	4.7	0.964303	0.965118	0.964725
1	Microfiber PC1	4.7	0.926336	0.91347	0.933402
2	Microfiber PC1	4.7	0.941987	0.935815	0.91944
3	Microfiber PC1	4.7	0.9226	0.926871	0.932541
4	Microfiber PC1	4.7	0.910277	0.910062	0.921563
1	200 TCPC	4.7	0.906306	0.895006	0.908569
2	200 TCPC	4.7	0.908216	0.890526	0.908907
3	200 TCPC	4.7	0.892407	0.91655	0.902886
4	200 TCPC	4.7	0.906359	0.888112	0.898262
1	Neck Tube	4.7	0.98331	0.980988	0.98484
2	Neck Tube	4.7	0.971381	0.971665	0.971736
3	Neck Tube	4.7	0.991569	0.985968	0.992709
4	Neck Tube	4.7	0.987321	0.988215	0.986652
1	Pediatric Facemask	4.7	0.98921	0.969419	0.99838
2	Pediatric Facemask	4.7	0.999569	0.9998	0.999411
3	Pediatric Facemask	4.7	0.998783	0.998321	0.99892
4	Pediatric Facemask	4.7	0.974088	0.975214	0.971751
1	1000 TCPC	2.5	0.998838	0.999059	0.998692
2	1000 TCPC	2.5	0.783319	0.763125	0.778788
3	1000 TCPC	2.5	0.822841	0.907299	0.784482
4	1000 TCPC	2.5	0.751807	0.717277	0.783531
5	1000 TCPC	2.5	0.933728	0.924108	0.931322
6	1000 TCPC	2.5	0.902098	0.899029	0.920787
7	1000 TCPC	2.5	0.957901	0.935168	0.969731
8	1000 TCPC	2.5	0.881021	0.910768	0.936184
1	Mask Bandana	2.5	0.998555	0.998241	0.998705
2	Mask Bandana	2.5	0.999119	0.998927	0.999237
3	Mask Bandana	2.5	0.998644	0.99855	0.998714
4	Mask Bandana	2.5	0.996736	0.997041	0.996551

## Sheet: S1 Text - Figure P
Pressure Drop measured using the Aerodynamic Particle Sizer (APS Model 3321, TSI Inc.)
Material	Sample #	ΔP @ 15s	ΔP @ 30s	ΔP @ 45s	ΔP @ 60s	ΔP @ 75s	ΔP @ 90s	ΔP @ 105s
Flannel Bedsheet	1	322.004	322.004	334.232	334.232	343.403	346.46	346.46
Flannel Bedsheet	2	226.218	261.883	274.111	277.168	283.282	283.282	283.282
Flannel Bedsheet	3	289.396	325.061	334.232	337.289	337.289	345.441	348.498
Flannel Bedsheet	4	264.94	277.168	283.282	286.339	295.51	295.51	301.624
1000TCPC	1	2671.82	2733.98	2775.76	2817.53	2848.11	2862.37	2868.48
1000TCPC	2	2453.75	2487.38	2516.93	2555.65	2576.03	2588.26	2585.2
1000TCPC	3	2191.87	2236.7	2281.54	2239.76	2221.42	2311.09	2292.75
1000TCPC	4	2600.49	2651.44	2651.44	2684.05	2666.72	2731.94	2731.94
Mask Bandana	1	149.793	149.793	162.021	173.23	170.173	170.173	179.344
Mask Bandana	2	178.325	187.496	187.496	196.667	190.553	199.724	205.838
Mask Bandana	3	152.85	162.021	167.116	173.23	164.059	170.173	173.23
Mask Bandana	4	120.242	125.337	131.451	131.451	131.451	131.451	131.451

## Sheet: S1 Text - Figure T
Material	Boiling Time (minutes)	Sample #	Avg. Filtration Eff. (%)
1 Layer 1000TCPC + 3 Layers Mask Bandana	0	1	45.7622
1 Layer 1000TCPC + 3 Layers Mask Bandana	0	2	47.2017
1 Layer 1000TCPC + 3 Layers Mask Bandana	0	3	49.8405
1 Layer 1000TCPC + 3 Layers Mask Bandana	10	1	49.7692
1 Layer 1000TCPC + 3 Layers Mask Bandana	10	2	48.6833
1 Layer 1000TCPC + 3 Layers Mask Bandana	60	1	50.4267
1 Layer 1000TCPC + 3 Layers Mask Bandana	60	2	48.1664
